# Supplementary material for: Human posterior parietal and dorsal premotor cortex encode the visual properties of an upcoming action
Source: PLoS One. 2018 Oct 9;13(10):e0198051. doi: 10.1371/journal.pone.0198051 (PMC6177124; doi:10.1371/journal.pone.0198051)
Supplement: S1 File — (CSV) [file pone.0198051.s004.csv]

	var	var1	var2	RT	perf	dur
1	CT	SLOW	1	572	89	642
2	CT	SLOW	2	620	100	529
3	CT	SLOW	3	546	100	703
4	CT	SLOW	4	672	92	711
5	CT	SLOW	5	663	94	556
6	CT	SLOW	6	683	100	654
7	CT	SLOW	7	748	100	681
8	CT	SLOW	8	717	100	783
9	CT	SLOW	9	933	97	731
10	CT	SLOW	10	781	100	729
11	CT	SLOW	11	734	94	481
12	CT	SLOW	12	561	92	646
13	CT	FAST	1	634	97	802
14	CT	FAST	2	562	100	630
15	CT	FAST	3	578	100	834
16	CT	FAST	4	639	97	978
17	CT	FAST	5	592	100	665
18	CT	FAST	6	672	100	805
19	CT	FAST	7	764	100	841
20	CT	FAST	8	802	100	960
21	CT	FAST	9	899	97	873
22	CT	FAST	10	752	92	927
23	CT	FAST	11	750	94	590
24	CT	FAST	12	588	100	810
25	DRT	SLOW	1	851	94	709
26	DRT	SLOW	2	826	100	528
27	DRT	SLOW	3	914	94	643
28	DRT	SLOW	4	833	97	698
29	DRT	SLOW	5	865	100	582
30	DRT	SLOW	6	871	97	628
31	DRT	SLOW	7	847	100	658
32	DRT	SLOW	8	898	100	735
33	DRT	SLOW	9	1115	86	654
34	DRT	SLOW	10	1146	89	646
35	DRT	SLOW	11	854	100	540
36	DRT	SLOW	12	927	100	677
37	DRT	FAST	1	893	94	817
38	DRT	FAST	2	783	100	658
39	DRT	FAST	3	847	97	817
40	DRT	FAST	4	890	92	813
41	DRT	FAST	5	746	92	745
42	DRT	FAST	6	862	94	787
43	DRT	FAST	7	854	100	856
44	DRT	FAST	8	911	100	866
45	DRT	FAST	9	1046	89	788
46	DRT	FAST	10	1128	89	755
47	DRT	FAST	11	867	97	655
48	DRT	FAST	12	854	92	780
