# Supplementary material for: Human posterior parietal and dorsal premotor cortex encode the visual properties of an upcoming action
Source: PLoS One. 2018 Oct 9;13(10):e0198051. doi: 10.1371/journal.pone.0198051 (PMC6177124; doi:10.1371/journal.pone.0198051)
Supplement: S2 File — (CSV) [file pone.0198051.s005.csv]

	Task	Gain	subject	var2	var	var1	var4	var5	var6	var7	var8	var9	var10	var11
1	CT	SLOW	1	0.889353224313082	1.19347011940572	1.00327819401201	0.945094504475922	2.20571949452144	0.983640233944601	0.486504502146782	1.24543324309226	1.14899390439232	3.41694898163758	0.402149097179668
2	CT	SLOW	2	1.08695364565406	0.922606931139215	0.502147187123988	0.489703018596078	1.49762606600276	0.286072842135736	0.127235492076049	0.611629961717977	0.571337201097163	3.24124854298009	0.218572335560281
3	CT	SLOW	3	1.00641275687983	1.0013143499231	0.530498440524536	0.657382768601268	1.22768556212619	-0.0267588999533195	0.580411118789945	1.00436113012695	1.43144771363331	3.06035751763649	-0.687341708473042
4	CT	SLOW	4	1.09061853575354	0.868572652943578	0.601450854010558	1.0008431587465	3.18057869658343	0.314503555093656	0.37250352110895	2.50532852591342	1.64195637508224	3.20505504834811	0.208391788992151
5	CT	SLOW	5	1.06243189761535	0.812553545521854	0.685048483629142	0.7619959752313	3.65889455812549	0.974480418951103	1.51139604675389	2.01018683648921	2.06959124045936	4.78915375814466	0.420805377002656
6	CT	SLOW	6	0.941912781316118	1.25292550291463	0.294526828028576	0.899199507482034	1.82611061639796	0.458821472669396	0.4582593933857	0.609431950863339	0.727580438851154	1.96558183895448	-0.194813961231388
7	CT	SLOW	7	0.945411729232135	1.03025032762442	0.5630551470797	0.266786719151187	1.30050866176588	0.502726995915771	0.580411118789945	0.569128719458033	0.367073396222483	5.11697480220295	0.284786062066339
8	CT	SLOW	8	0.723485380785844	0.807028932365086	0.1777094346873	0.234292072673442	2.25272775586885	0.165012109680195	0.580411118789945	0.254758101623068	0.603622796250296	2.11098573710027	-0.065022806596582
9	CT	SLOW	9	1.22066896720584	0.643078753290045	0.334316998281938	1.33005536905697	0.323273553546119	0.612160091551025	0.411002817483387	0.772910400630245	0.324239026179169	2.08118529422121	0.0175314620159387
10	CT	SLOW	10	1.54496295022213	1.24306523265921	0.679859043285464	0.783187883857159	1.2828662158569	0.0277421375155327	1.56414902046003	1.01064816282748	0.809603937922425	1.71798071033051	2.84142678181507
11	CT	SLOW	11	0.239396841761053	0.148280163599656	0.363252122778519	0.243510805296553	0.734523764077899	-0.0540236459225786	0.0265348731078542	0.279578159045134	0.376367019330518	0.602074832528381	0.473287451643806
12	CT	SLOW	12	1.23036121654161	1.67908767613404	0.279674338475343	0.20787456280108	0.529095491453691	0.782623876235275	0.266114402586859	0.36363063175004	0.663706136045642	1.0416718337783	-0.392322279126841
13	CT	FAST	1	0.799192308785737	1.15192593912376	0.984604023852214	0.941646566486931	1.95772640739663	0.785413638676434	0.556023943813629	1.27834549288261	0.992230685372626	3.47662321958631	0.399316453961353
14	CT	FAST	2	0.905718970510085	0.877583024241854	0.412236716231846	0.504819238127352	1.41372482433801	0.131476756256641	0.0561453373981432	0.613062153559029	0.475480678788489	3.32904006978702	0.255040681449496
15	CT	FAST	3	1.06476062042643	1.21102069361046	0.513557645544767	0.745333870471821	1.08277654245115	0.00245244789298597	0.507001966659262	1.05722169835079	1.54847488893567	3.17086051490197	-0.558044288459097
16	CT	FAST	4	1.41078086826027	1.38376483594217	1.18616378295685	1.6644482301739	3.2997141347376	0.581961597463411	0.624532334165902	2.84617202249043	2.00373528066904	3.43707490940012	0.159166180319687
17	CT	FAST	5	1.11376553473158	0.8792067448373	0.854151250054301	0.890114698454192	3.71911603134829	1.15759167962962	1.2705970259072	2.44035084123029	2.14292290751164	4.81287097674735	0.266482110439124
18	CT	FAST	6	1.17819902678789	1.3693869717716	0.443410054504803	1.29843402411248	2.21911839017788	0.388324225525768	0.246485126409329	0.603666490577766	0.859140083257692	1.97041611941209	-0.262473718319145
19	CT	FAST	7	1.08698625504788	1.39263586066575	0.86738303980173	0.642750304941864	1.51518570628371	0.673338594138197	0.507001966659262	0.705199075030301	0.790208756659062	5.31343527435903	0.153903091566797
20	CT	FAST	8	0.791212112166548	0.764142828864895	0.160462903592621	0.153809323812426	2.11606523985305	0.122735951498763	0.507001966659262	0.104871350810097	0.642165344620703	2.18649916356458	-0.327831027602661
21	CT	FAST	9	1.38453322829091	0.57597179713276	0.405579951937678	1.32889882142864	0.314150177496177	0.617503060204148	0.42655339875641	0.764544863805094	0.297183550779268	2.03277473678928	0.0220659700467173
22	CT	FAST	10	1.70974316550589	1.21674589066896	0.75694832850062	0.852594993029813	1.33889614670805	-0.186144660473458	0.838059837394778	1.07408434916572	0.851569690399501	1.70631434285674	2.80382842208627
23	CT	FAST	11	0.340325116772956	0.0699191420869414	0.457337345744523	0.226307130753923	0.602793613860258	0.179152582769419	0.172705274392632	0.501082254583278	0.428854138628839	0.75730509213373	0.614950507703066
24	CT	FAST	12	1.53786323010522	2.05214068458348	0.247249784782573	0.26758072450373	0.726955806934173	1.01808349162146	0.371915421695342	0.427030949706657	1.17615855374437	1.45817377559276	-0.223657694117108
25	DRT	SLOW	1	0.786713134060944	1.08667491121251	0.938493951201978	0.938165387552587	1.84810909152423	0.756764788164239	0.414434989193917	1.08616174085056	0.986852615469976	3.38625823732709	0.313308894841742
26	DRT	SLOW	2	0.659585593188566	0.565983589941832	0.33632531003527	0.250306884400937	0.735002644445256	-0.00149715274353773	0.0455937567824823	0.443117891935556	0.28225295513405	3.83619812696302	0.183230151023172
27	DRT	SLOW	3	0.547274326103888	0.822780670270987	0.181077917926301	0.530810913024081	0.756102713548144	-0.0876232112299379	0.320343978638762	0.599421298340663	1.0275007421325	3.21272436031531	-0.2905359849511
28	DRT	SLOW	4	0.665578734359744	0.483312931323535	0.289776139112696	0.800567316773904	2.9762823543402	0.0376775725343093	0.089778397890982	1.80943728198906	1.25161765435276	3.02655248775218	0.114249412709735
29	DRT	SLOW	5	0.80464417438251	0.679946226927844	0.609008233544616	0.789015824461539	3.24759600724336	0.778470271258099	1.07350944191962	1.98095329053844	1.75387807823329	4.76554349855543	0.33171843875217
30	DRT	SLOW	6	0.940337356201743	1.19492057006287	0.39966230148696	0.917674863649357	1.40357722962005	0.171018258361235	0.350986763111242	0.301093645770682	0.478726870562249	1.96500084123929	-0.0857547128580092
31	DRT	SLOW	7	1.08924577242141	1.07077457818609	0.652497685258465	0.588651849942694	1.35551758452401	0.604283380879487	0.320343978638762	0.630644387744323	0.657549770705223	5.3133815644141	0.18461820135379
32	DRT	SLOW	8	0.339487650380085	0.573665101223202	0.0138360105882046	0.106322784242363	1.14268377294455	-0.0221422045461861	0.320343978638762	0.418168343409424	0.140256747543847	1.97225557134795	-0.250234797003291
33	DRT	SLOW	9	1.10155323666311	0.485634240727826	0.346178856447986	1.1123668208145	0.201350033243605	0.467823349761751	-0.0348043794732853	0.565829543115653	0.174412927585537	1.67630301614033	-0.0434052922190996
34	DRT	SLOW	10	0.782442223513572	0.640417797429357	0.220259603607698	0.38026613241409	0.607215958913852	-0.363458930164542	0.642341507115754	0.0602008270418981	0.443482042412035	1.15790943098127	2.38647362647457
35	DRT	SLOW	11	0.023662610925056	-0.112994959146921	0.322006580914971	0.0464806799123631	0.435497164524267	-0.0826764930139765	0.0383984620650084	0.322881321016584	0.118354893200606	0.570724705415601	0.41906588038401
36	DRT	SLOW	12	0.82101444288322	1.57230900556224	0.115537976562293	0.186130899757075	0.151723242754609	0.756381500253253	0.262856869143135	0.28740967190635	0.951067673218122	1.56829556669471	0.0428101420611003
37	DRT	FAST	1	0.429230317225607	0.729420587880224	0.773008271140487	0.522053212381215	1.70703169524211	0.52769397743901	0.192507005455668	0.695349202581005	0.685427361738843	3.00962484208397	0.257630189737776
38	DRT	FAST	2	0.642722386060065	0.502133881935869	0.210587876454631	0.285297830473929	1.04065368395672	0.103661340471436	0.204340505586836	0.462217984855618	0.319886995640363	3.81029106996976	0.157592792917042
39	DRT	FAST	3	0.495774540223833	0.733429666055674	0.0656838152070964	0.453708224935628	0.685943704472915	-0.101178190783283	0.424077321233303	0.515282958356388	0.984704652774012	3.05113612928787	-0.416176509072186
40	DRT	FAST	4	0.711701375108485	0.73202535918152	0.319104342878309	1.02372573245388	3.17014270488097	0.280719497629781	0.139087289956815	2.27319091592239	1.27186415880609	3.11501118151491	0.121408492096359
41	DRT	FAST	5	0.872228078714784	0.789209297006692	0.838337398142551	0.842919969242312	3.71398244230697	0.937747849334629	1.20033695260589	2.16538380259458	1.7897131566178	4.8370038998608	0.469845198891505
42	DRT	FAST	6	0.800919603627431	0.97158703814709	0.538681744671359	0.759176788263529	1.37216806596587	0.442851588805307	0.53321709199642	0.567752686588469	0.633406193342894	1.92305689562692	-0.149104987486118
43	DRT	FAST	7	1.02644785116724	0.902007794998872	0.71688477524316	0.469934260230205	1.31371145034395	0.239248110681244	0.424077321233303	0.564001575924412	0.546308482906582	5.25898388713636	0.125841444817565
44	DRT	FAST	8	0.253916217359864	0.503610154931155	0.0633663879540084	0.101260684201189	1.69353563170814	0.0901101278433775	0.424077321233303	0.368497907126553	0.354288396887962	2.13392835099782	-0.200355256829418
45	DRT	FAST	9	1.00019264129986	0.338638413464241	0.274284519974506	1.14255662991189	0.222314788163289	0.600405442337826	0.284318241182903	0.480178969655605	0.120922736744873	1.91205865229842	-0.0940571368756915
46	DRT	FAST	10	0.886077657527296	0.703853492149527	0.300758551037999	0.418302488857708	0.709577141034995	-0.304753146084894	0.906723913989574	0.119867813943326	0.521764040809787	1.1985610649025	2.4491210207726
47	DRT	FAST	11	-0.129765165775131	-0.219588396691427	0.0949454899789759	0.0195977326472379	0.422824999449405	0.025716963793997	-0.0293368442502906	0.202449417437712	0.070480284388988	0.611851944705254	0.407061386005807
48	DRT	FAST	12	1.15945219470605	1.60877050516181	0.23805013951221	0.277063461245957	0.155450998166261	0.925879552094759	0.385501734575911	0.561260318502774	0.913591787163385	1.628308624145	0.0952203515497525
