# Supplementary material for: Human posterior parietal and dorsal premotor cortex encode the visual properties of an upcoming action
Source: PLoS One. 2018 Oct 9;13(10):e0198051. doi: 10.1371/journal.pone.0198051 (PMC6177124; doi:10.1371/journal.pone.0198051)
Supplement: S3 File — (CSV) [file pone.0198051.s006.csv]

	Task	Gain	subject	SPL.l	SPL.r	PMd.l	PMd.r	M1	DLPFC.l	DLFPC.r	SMA	aIPS.l	V1	M1.r
1	CT	SLOW	1	1.35420157884412	2.30938529060648	1.83215750084379	1.97625150170618	0.512651312656143	0.757245559411209	0.298636094156533	1.88994564870676	2.03140073472307	6.52910922405617	0.233468584981066
2	CT	SLOW	2	1.88579985680314	1.46701104237356	0.740436078239868	0.867190080378331	0.849224554164943	0.429930227976758	-0.0572053329860602	0.648246343073178	1.2808651799348	8.12792117001745	0.201636300503189
3	CT	SLOW	3	1.6773430247645	1.57768719120129	1.61693489407941	1.8603282856685	-0.0315758256995696	0.38887656865452	0.847256839809975	2.25314640000286	1.34117599536841	7.1230534765588	-0.958103571207287
4	CT	SLOW	4	1.60972878904588	2.18759478718645	2.07985127281308	3.27443834615866	0.268023044658084	1.22101954875107	1.80168589729396	2.70743013947747	2.61141579293898	6.39184047637668	0.0786066841707102
5	CT	SLOW	5	1.65567210953242	1.65600508927557	1.32571421011305	1.31654956086188	0.441195795293736	0.659064708230123	1.72170871868279	1.64043454005206	2.12094833928226	7.70714068879439	0.511415816383189
6	CT	SLOW	6	3.20023063508239	2.06247093182549	1.53214840737423	2.33257446737747	1.52152768092664	1.59267896239147	1.73145142095888	1.52499738207041	2.48057300137535	4.62579263287708	0.266074877161947
7	CT	SLOW	7	2.02520524774122	0.898731945095742	0.86321204038759	1.49133019020004	-0.740424059240897	0.697554857104697	0.847256839809975	0.74449977887286	0.828841231445276	12.7170034796958	-0.360702238230897
8	CT	SLOW	8	2.22079356814398	1.79234521137473	0.77361868641464	0.912052861927266	-0.317659165920845	0.251873280462866	0.847256839809975	1.88343650967375	0.264394285617103	4.16910232613547	0.0716245945104393
9	CT	SLOW	9	2.56638213416234	1.67866250922383	0.788530757080592	1.26593391249559	-0.684385036356387	1.87657935219971	1.46014433992118	-0.509819448906994	1.2975806986867	1.4169897498997	-0.146045661234041
10	CT	SLOW	10	2.14316844133039	1.66807844189364	1.21253996499409	1.57482408546655	-0.059935859224582	-0.32774187014146	-0.970932161409006	1.60994995826454	1.95300853417854	3.84138371295397	7.05553717665111
11	CT	SLOW	11	0.651854487250661	0.846330047331152	1.09614641647723	0.39345453873303	0.145980086081964	0.452727434299443	-0.0580453397418194	1.43368597001628	0.740518600612419	1.8964743196764	1.14633061231015
12	CT	SLOW	12	4.59858680827654	3.11202764066484	1.11139721274644	0.91067423774475	0.800609513989272	3.12745519898908	1.69786792141332	1.48302425732069	2.39297759381752	2.72631621310287	0.419447013523345
13	CT	FAST	1	1.99346388029037	2.68417810887399	2.37315379911735	2.73940110326349	0.887239872973842	1.45429835604977	0.622657986969338	3.27653901834499	2.33502142522247	7.94913709906208	0.657311742616277
14	CT	FAST	2	2.01897982843967	1.21209841759619	0.940759592913739	1.00357794606223	0.98847431552736	0.856571208134521	0.0787660620692267	0.468658913371457	1.41964334556807	9.22197141336586	0.423280886223609
15	CT	FAST	3	1.00268345807196	0.947943075153469	0.949167518985213	0.71799552917674	-0.339390194748057	0.255481576093973	0.946072603923527	1.66802231594094	0.681699273983798	6.13298125530281	-1.69221663196171
16	CT	FAST	4	1.38323372932018	1.3227205666614	1.91807275255288	2.67298471698036	0.548660837892665	1.31141070986828	1.3450664648552	2.31364433885647	2.27679759505098	6.55801462398681	-0.0459568393037709
17	CT	FAST	5	2.15205921184993	1.89782046240974	1.5420565445318	1.40909851744114	0.552069297294125	0.973731164043541	1.69728951723955	1.7379280192535	2.61275835293279	7.64363521140463	0.139181623699141
18	CT	FAST	6	3.04707754047972	1.61837789287418	1.93049639123732	1.67298100321566	1.98057455509021	1.72780472856287	1.83324003613499	1.59466772652188	1.79687976414588	4.56083729340328	0.108018599450438
19	CT	FAST	7	2.18260405168605	1.10645467972554	0.791562724634145	1.52194781498139	-0.400684068099397	-0.209678795739578	0.946072603923527	0.230604733285573	0.625378961131622	12.2483988289163	-0.434463281404701
20	CT	FAST	8	2.10079864828124	1.84915611372053	0.621011587848295	0.882458934215194	0.0698288288791823	0.451050451264371	0.946072603923527	1.42170355129703	0.49089532906032	5.16239719163446	0.00297206535848264
21	CT	FAST	9	3.22787593431246	1.67916327370119	1.15247156861367	1.24457476851491	-0.623501906677204	2.10269300210802	2.60401688587163	-0.0447282929776328	1.16138321621173	1.48236001425642	-0.0444616288212411
22	CT	FAST	10	1.25867206648093	1.26004205144064	0.844990787121421	1.08571142547948	-0.190290165108971	-0.428320006215059	-1.54053651696121	1.19791402909912	1.55060443082748	2.94405133968259	6.3203634095425
23	CT	FAST	11	1.02201743291803	0.971426264937841	1.3831598478305	0.444837053761221	0.21872103198114	0.749618441432945	0.61307584676416	1.6924390982491	1.00613407902307	1.7459212881653	1.36834920716145
24	CT	FAST	12	3.59547803336633	3.24288639824071	1.36830126462066	1.07654070549998	1.62099146287323	2.440922708737	1.26107715236885	1.40373316608776	2.27541911334209	3.44161687981636	0.384758735198628
25	DRT	SLOW	1	1.54652232754213	2.4026982819735	2.24163890847303	2.02950303344713	0.398727298884774	0.779487998351779	0.047057703606487	1.47582320135288	2.20922919419272	6.63032308726476	-0.381938580254823
26	DRT	SLOW	2	0.985613055324976	0.765377384852867	0.401563211509864	0.572478027763112	1.49067177950308	0.252762528061102	-0.711664484050975	0.145716999188362	0.882007472370842	7.23707202309339	-0.184426497820261
27	DRT	SLOW	3	2.42021035456916	2.22835192944041	1.98664531846297	2.16577764454873	0.270657051121591	1.58054757169721	0.911641661038009	1.32357643250712	1.97669135524499	6.49624059601869	-1.32811993033113
28	DRT	SLOW	4	2.55176586241926	2.6009500553906	2.88008262967961	3.86008646467169	2.3640437173096	2.35950918079924	2.07681505104066	3.64398522101297	3.02366518048511	6.93426928493883	0.448276958386893
29	DRT	SLOW	5	2.00417016279421	2.02131149880386	2.01340375317905	1.83660538802879	1.06720409809723	1.28991307815076	1.86237657747029	2.64949747880448	2.73926263411103	7.50821148322489	0.308210357771129
30	DRT	SLOW	6	2.76345552870167	1.35780815399783	1.43565967536523	1.66195653357589	1.56430263186939	1.04405668777199	1.57006128635984	1.48506512667691	1.93447869970169	3.71202745139421	0.213988638599316
31	DRT	SLOW	7	2.409691317144	1.78775600527254	1.36732079241274	1.98943045093559	-0.0124181561767985	1.08519143345878	0.911641661038009	0.917550557061167	1.61539204360738	12.4045098361112	-0.259722843460012
32	DRT	SLOW	8	2.32683489043472	1.68133474013058	0.737688331137144	0.224615067623534	1.15297665765001	0.487117229234106	0.911641661038009	1.18937678437653	0.506457352782276	4.10356077560199	-0.393244220170166
33	DRT	SLOW	9	4.05121005906262	2.75357315879096	1.38855686922113	2.27183749685815	-0.580323913696298	2.23220160888419	2.38196104209913	0.254085152769648	1.93286352013138	1.82863105323882	-0.181891981304332
34	DRT	SLOW	10	3.43728365475286	2.57313420650782	2.17348062519744	2.07652542266033	0.616565184089739	-0.176929977965094	-1.32755500593829	2.69724155625899	2.43864725452104	2.7989044658094	5.96392559667859
35	DRT	SLOW	11	0.993285803370477	0.694625498936602	2.18753526333194	0.642717423055922	0.0977201276602139	1.09920299751863	0.560586449342606	1.93333485085144	1.24834687763886	1.86313092048937	1.27535713853141
36	DRT	SLOW	12	5.03333446006802	3.70749897756025	1.67319337969348	1.08648124157235	2.26219946592032	3.20210317568308	1.74513632941233	1.66520321544501	2.75818462394117	2.7222589337835	0.377464256344433
37	DRT	FAST	1	1.33516173057229	2.19267073233269	1.82546106204896	2.01815278034539	0.04869901307509	0.801266036746978	-0.0114054508368403	2.17291554371844	1.41859209743544	6.69297403636275	0.0208417022455838
38	DRT	FAST	2	1.92891790375608	1.6213877631455	0.998798410009293	1.07238362446359	2.24486211296153	0.989348541653187	0.252248042510936	0.90969593974713	1.45024522400811	9.03375883345137	0.784561280880898
39	DRT	FAST	3	2.08867320837062	1.98579832607923	1.89442895621829	2.01097132457524	0.0117336362183459	1.19483371932439	1.190678138486	1.80891329515101	1.6809231140995	5.94851556222533	-0.871596897310956
40	DRT	FAST	4	2.3280147115096	2.22084565949502	2.7041642030837	4.2351557230799	3.22186369892142	2.44304811992452	2.28967500220097	3.60945973995901	3.04667385591093	6.75415546633478	0.688500840538365
41	DRT	FAST	5	2.44541541874015	2.28811489250192	2.1984029972347	1.93914065365338	0.919540160790582	1.23691295483676	1.95715561942845	2.02075754971446	3.00514171053927	7.54342927144305	0.290508033875142
42	DRT	FAST	6	2.66181176426396	1.57258094382852	1.3496752740993	2.06043038973249	1.89893014511318	1.25800654898509	1.71562134541022	1.33126742994012	1.81506733482417	4.403824157104	-0.213002301500427
43	DRT	FAST	7	2.67560308492684	2.08649681039211	1.49862379998799	1.78565192514248	-0.479464950218299	0.916597633251856	1.190678138486	1.43890339011289	1.10385329940622	12.6826693552072	-0.268984922846121
44	DRT	FAST	8	3.07874010389615	2.00427777829967	0.877770549689477	0.529151390966087	1.33896622069628	0.556152748536925	1.190678138486	1.22165966431146	0.735998718988309	4.18928922450143	-0.729800923921881
45	DRT	FAST	9	4.28579888669772	2.46806644944898	1.40763161250372	1.70501669021061	-0.655382071328354	2.24101452158185	2.5386970344666	0.0205974019431047	1.95697115697131	1.91936193837689	0.0389310551559928
46	DRT	FAST	10	3.17534052635601	2.89133054657732	2.3440252670785	2.15385665622791	0.513095907997743	0.130520463515063	-1.22253761238331	2.36200128578947	2.50240019292979	2.86818221855427	6.12607379116686
47	DRT	FAST	11	1.6631167159339	1.26841344603545	2.27070073637214	0.978421511149072	0.113160621387789	1.02094711003683	0.763048245084474	2.24679143390653	1.61742498431245	1.95867514766609	1.3425951461089
48	DRT	FAST	12	5.29253013593871	3.84418997715525	1.80283931195014	1.4682577957905	2.16701137836128	4.12414776505787	2.43360102049247	2.09508025075403	2.72928056860154	2.56073686845557	0.52873120615491
