# Supplementary material for: Human posterior parietal and dorsal premotor cortex encode the visual properties of an upcoming action
Source: PLoS One. 2018 Oct 9;13(10):e0198051. doi: 10.1371/journal.pone.0198051 (PMC6177124; doi:10.1371/journal.pone.0198051)
Supplement: S4 File — (CSV) [file pone.0198051.s007.csv]

	Task	Gain	subject	SPL.l	SPL.r	PMd.l	PMd.r	M1	DLPFC.l	DLFPC.r	SMA	aIPS.l	V1	M1.r
1	CT	SLOW	1	0.0434230935181683	0.0224405332961855	0.058242984761327	0.0507788184197698	0.183878731820975	0.111796870858919	0.0759962884882225	0.144445347039779	0.0763972566136148	-0.359552056267169	0.0571602748720269
2	CT	SLOW	2	0.0915215998927485	-0.0469555386350593	0.0775457768611946	-0.0407440471823487	0.0280265874890114	-0.106811236437278	-0.0873528173445026	-0.0677757845744906	-0.0021477055079427	-0.86883434633134	-0.0426376374803543
3	CT	SLOW	3	0.247208426392106	0.198113345782143	0.0961884447745396	0.0415705734704652	0.16850395179916	0.0365947956577425	0.0901783038135674	0.093699120421912	0.200328183272639	0.0149246130459037	0.0647326611396069
4	CT	SLOW	4	0.343611075900487	0.157769886747403	0.514512621618516	0.189897020202003	0.262862533200416	0.128358366658648	0.0363334316308278	0.323777497657758	0.241245372967933	-0.239191076302528	0.107797216090671
5	CT	SLOW	5	0.189210777353248	0.152224351351866	0.138390523902038	0.118873441327442	0.213262847456779	0.0652344542373901	0.113690576757677	0.135124045452368	0.250359283060651	-0.222148175492807	0.0476693454951813
6	CT	SLOW	6	0.622344965089556	0.657556172242591	0.191879856404238	0.301200226059584	0.723639181315138	0.0426425564497521	0.0803819113248772	0.275880311875935	0.151314993926337	0.239612374638014	-0.0821208803583033
7	CT	SLOW	7	0.616187170292228	0.928138884593897	0.4059875930546	0.403769361807837	0.637248142924184	0.18082950765523	0.0901783038135674	0.174449370152033	0.604533671660253	0.952943526309402	0.20334483507239
8	CT	SLOW	8	0.766047205776492	0.396410478664367	0.178527877086476	0.114643908819075	0.76475510318277	0.167772881381248	0.0901783038135674	0.521795408445444	0.258295946177043	0.0700479655158465	0.191046839767328
9	CT	SLOW	9	0.654852025527477	0.430065973187809	0.396569199309178	0.290343987684751	0.547242804405384	0.545548398973235	0.362802042201232	0.647745713238836	0.425459697139471	0.15720293174965	0.193100047029702
10	CT	SLOW	10	0.471671918779223	0.314316269339689	0.379538116302704	0.264117029904089	0.570909163970767	-0.0969986407467434	-0.228571904499563	0.68829560803791	0.426106595066722	0.174103618210254	0.513277399269729
11	CT	SLOW	11	0.375588063087225	0.203592589963298	0.52947823145333	0.337389315185242	0.683522234421607	0.186002924233952	0.114982127378773	0.624574309192658	0.517325434029345	0.174801889819945	0.0631387176151766
12	CT	SLOW	12	0.645516855884393	0.3531038643714	0.284951278278864	0.305322970471509	0.73848567287963	0.655397662562945	0.343343078384563	0.383533112804527	0.335337039102111	-0.36408143767245	0.102683154968111
13	CT	FAST	1	-0.0180780107162832	-0.0594346212531051	-0.0752506760505192	-0.123670962621688	0.11613967465675	-0.0246632192293257	0.0177084876496667	-0.130475767074616	-0.132275187442276	-0.505941342626809	-0.058478662398715
14	CT	FAST	2	0.0811863197445015	-0.029771130875352	0.0595077420876859	-0.0124158136206107	0.0299695008606898	-0.142961027506253	-0.0748299964093572	-0.0909293841882429	0.0179360172898632	-0.890602737802634	-0.0637337068390308
15	CT	FAST	3	0.235884601189269	0.198602718305334	0.045431805752117	0.0767126000387067	0.314130948619652	0.0988021149786118	0.160205429154274	-0.00803973527084516	0.183329888748103	-0.0919430098323968	0.0763983642402755
16	CT	FAST	4	0.367667748558586	0.275634385554964	0.679302895730671	0.215491586917266	0.365361482156107	0.243529995830078	0.170206730180532	0.410840942478371	0.320656372964179	-0.115107944665025	0.106817436570879
17	CT	FAST	5	0.257354569084278	0.279218724547628	0.247549002181055	0.187448831639535	0.308739522021273	0.167878529165048	0.305421423192928	0.257361677588922	0.273738114411402	-0.0456169936384399	0.239422155095804
18	CT	FAST	6	0.384937691866109	0.454924999712524	0.214690122734139	-0.0208686290230156	0.579304966027383	0.210173811683782	0.256413130479873	0.303776742978263	0.224507173617088	0.199275790838731	-0.0405506838672051
19	CT	FAST	7	0.38586695508284	0.583513759890253	0.34042165927494	0.285789314223231	0.664892414727683	0.172747644494825	0.160205429154274	0.199365764778739	0.458149886748446	0.920898758384236	0.209018334719274
20	CT	FAST	8	0.596449830564981	0.268330492502712	0.121881253020686	0.044337278564549	0.665523596961958	0.105392396096802	0.160205429154274	0.345974040842698	0.178845986470912	0.176426622293154	0.149289695155287
21	CT	FAST	9	0.583651808252909	0.369263928700058	0.355756966558905	0.207276646558483	0.550520534694419	0.35350222193051	0.22019328691071	0.649475215223194	0.441050085037238	0.120239742378065	0.177539891937627
22	CT	FAST	10	0.428005231996859	0.159169336127364	0.377110719912202	0.23046666451418	0.534219412785553	-0.0170446437851291	0.150864718251807	0.662572052919233	0.378908413440895	0.331391885314408	0.623629716329713
23	CT	FAST	11	0.299940693085562	0.26163293101816	0.267839830589698	0.285912749245081	0.623752079118273	-0.0220323390285815	-0.0100461287091413	0.420347546633912	0.331278128656452	0.0973115009649899	-0.0218040006261248
24	CT	FAST	12	0.907793367927784	0.50395027976705	0.380224106209008	0.302075409703121	0.805245584671613	0.760248373181216	0.405917210841445	0.47195316230977	0.52840517701542	-0.368201877087545	0.136334658551883
25	DRT	SLOW	1	0.211565857132983	0.169167257147077	0.129282682113832	0.0646744988488205	0.404450334860422	0.137374577721377	0.103591005073213	0.00429374905399095	0.191464676216891	-0.547060736672531	-0.0917772774525774
26	DRT	SLOW	2	0.341501760845821	0.191223681118586	0.107739787249717	0.0363509675385349	0.55162371834001	-0.0766885146813734	-0.0840418230510048	0.0559300827769992	0.139321296306624	-1.2745389814061	-0.0846422464904902
27	DRT	SLOW	3	0.374496827059438	0.264160396522088	0.0929653394044928	0.169019622565158	0.310319376322184	0.0637272360808075	0.162060509769361	0.342489376005439	0.402908499374435	-0.204996873607328	-0.149695472024897
28	DRT	SLOW	4	0.662088905581862	0.549587075913402	0.744794274459193	0.423764411482312	1.27030173267629	0.469949665196772	0.226547763526	1.11491007721561	0.586793653666573	0.0209274836892757	0.191742229374736
29	DRT	SLOW	5	0.205649964684362	0.0876354568271702	0.0959004670726524	0.0326869250173395	0.262299677819638	0.18356291593675	0.188024501696489	0.248068215803682	0.26452837037158	-0.204742851219747	0.0292458853193353
30	DRT	SLOW	6	0.333865527817541	0.237297611115806	0.244280685721739	0.178923602477338	1.43007637409648	0.262081208578327	0.278335662975805	0.41063924561176	0.215084295176637	0.19790158449043	-0.151979077065787
31	DRT	SLOW	7	0.0857567536749506	0.273130163337692	0.155991508961307	0.0205925062814482	0.613637166460713	0.108997725158838	0.162060509769361	0.145637495749752	0.178156402305494	0.696664248365815	0.127372206857851
32	DRT	SLOW	8	0.813595914613571	0.491649390657126	0.185979369443784	0.178226133173734	1.09644238835436	0.234610978521265	0.162060509769361	0.298023801515977	0.374174969578578	0.208774088271039	0.126959065363427
33	DRT	SLOW	9	0.503225110833192	0.504303289061841	0.356964603045396	0.33272687760482	0.645511359506141	0.333612963040741	0.31706205046198	0.862129250172408	0.467374198855965	0.227088496040419	0.238719326912557
34	DRT	SLOW	10	0.733344508843149	0.274642909028713	0.49643956613448	0.440352839423847	0.963808299467315	0.0515068241208079	-0.00613216350884791	0.910223480826311	0.445056591510783	0.312384799066574	0.726037754365549
35	DRT	SLOW	11	0.111278473616847	0.0607086124901137	0.176440188430626	0.191483760189655	0.787783373261189	0.137977292973124	-0.0840518022077498	0.396939434083436	0.48263339323573	0.124668181562998	0.0506380692129812
36	DRT	SLOW	12	1.19197388932895	0.765538356671101	0.300919330798683	0.217233726549483	0.775491502292158	1.07755810980205	0.519209392958368	0.482418571314612	0.781623653727102	-0.717047468230851	-0.1098291059297
37	DRT	FAST	1	0.134171383983198	0.0809559406924836	0.0727000910510132	0.0313584376700503	0.489984415019627	0.233771873810794	0.0526706113480905	0.178119539856308	0.0183292137511437	-0.410551642579334	-0.0300266193846673
38	DRT	FAST	2	0.24601666989515	0.186532833277959	0.0824034428345085	0.0344313197785965	0.317376605882894	-0.0628464810472611	-0.06403336637132	-0.0713611149835579	0.0794594352085869	-1.28091558799339	-0.0757133086172026
39	DRT	FAST	3	0.271470616649762	0.154661426505988	0.104951177467442	0.031279009399145	0.403217123920172	-0.0074973484575677	0.222171462967087	0.215590129095158	0.390611947464988	-0.253172854762912	-0.217935477996734
40	DRT	FAST	4	0.584157765771433	0.641621815681232	0.754269913670756	0.634712133729021	1.33296483733079	0.548486795328674	0.338086098390854	1.07601790822243	0.538940900211828	0.103961471461571	0.226474150824171
41	DRT	FAST	5	0.284898107241103	0.153616529452342	0.103285378254497	0.0610276999300188	0.382258259564246	0.293003305576081	0.339369795203	0.315157795794987	0.322810337082393	-0.19919168984807	-0.0329444931104901
42	DRT	FAST	6	0.382895861988335	0.397725890783704	0.270498683726932	0.0752773185651594	1.50940040867166	0.384491431165213	0.308312678972338	0.436210984306072	0.291997035733451	0.298347604797659	0.0515653667433762
43	DRT	FAST	7	0.118439590203155	0.37597967574676	0.256598377211505	0.129131833180662	0.661047948792007	0.183361415208624	0.222171462967087	0.19078276461877	0.232725109646059	0.832932543209786	0.22221660606321
44	DRT	FAST	8	0.583866035520243	0.280253975837374	0.118084669345031	-0.00418887150206227	1.15331304454979	0.230798548305624	0.222171462967087	0.236669819409507	0.295350388952458	0.166055955125497	0.0943446779209713
45	DRT	FAST	9	0.723098192422829	0.511015345390447	0.400936444782616	0.318929846521747	0.60785473299807	0.313508028771816	0.217181182764757	0.855620726556517	0.531973359064135	0.150697968815822	0.167480203588693
46	DRT	FAST	10	0.899520671427112	0.423471116789613	0.493954583227935	0.443631449210673	0.946939289811673	0.114764124622576	0.260713633750461	1.1396355478977	0.431841080740257	0.465818939674505	0.796221872012976
47	DRT	FAST	11	0.322034784936949	0.180334560149447	0.392446418408483	0.351494438273182	0.810584194330287	0.160635876247091	0.0661128955571989	0.479635450895295	0.622598591628058	0.0597878147106931	0.0163087456270049
48	DRT	FAST	12	1.12697808770003	0.820832547777552	0.409792532095662	0.308718187569793	0.818933542412821	0.979389669965508	0.481129637088406	0.604876941156374	0.748185892070981	-0.736805588242009	-0.0672693456163584
